# Supplementary material for: Elevated Lactate Dehydrogenase Levels Display a Poor Prognostic Factor for Non-Hodgkin’s Lymphoma in Intensive Care Unit: An Analysis of the MIMIC-III Database Combined With External Validation
Source: Front Oncol. 2021 Oct 28;11:753712. doi: 10.3389/fonc.2021.753712 (PMC8581292; doi:10.3389/fonc.2021.753712)
Supplement: Supplementary file 4 [file Table_1.xlsx]

## Sheet: table2-1
Table S1. Univariate and multivariate analysis patients' prognosis by Cox regression.
	Variables		univariate analysis			multivariate analysis 1			multivariate analysis 2
			HR (95% CI)	p-value		HR (95% CI)	p-value		HR (95% CI)	p-value
	age, >60 vs. ≤60 (year)		1.24 [0.80, 1.91]	0.331		-	-		1.48 [0.94, 2.33]	0.092
	gender, female vs. male		1.06 [0.71, 1.58]	0.784		-	-		1.07 [0.70, 1.64]	0.765
	BMI, >26.74 vs. ≤26.74		0.73 [0.49, 1.10]	0.133		-	-		-	-
	ICU staytime, >3 vs. <3 (day)		0.00 [0.00, Inf]	0.994		-	-		-	-
	LDH, >327 vs. ≤327 (U/L)		10.31 [5.00, 21.26]	<0.001		8.62 [4.12, 18.00]	<0.001		8.86 [4.23, 18.56]	<0.001
	lactate, >1.5 vs. ≤1.5 (U/L)		1.89 [1.26, 2.83]	0.002		1.32 [0.86, 2.05]	0.208		1.37 [0.88, 2.13]	0.159
	bicarbonate >22 vs. ≤22 (U/L)		0.82 [0.54, 1.27]	0.38
	bilirubin, >0.6 vs. ≤0.6 (U/L)		2.16 [1.41, 3.29]	<0.001		1.53 [0.93, 2.52]	0.092		1.51 [0.93, 2.44]	0.094
	creatinine, >1 vs. ≤1 (U/L)		1.43 [0.95, 2.14]	0.088		-	-		-	-
	WBC, >10.2 vs. ≤10.2 (x10^9/L)		1.46 [0.97, 2.20]	0.07		-	-		-	-
	hemoglobin, <9.6 vs. ≥9.6 (U/L)		1.03 [0.69, 1.55]	0.873		-	-		-	-
	PLT <148 vs. ≥148 (x10^9/L)		1.87 [1.23, 2.85]	0.004		1.12 [0.69, 1.82]	0.638		1.12 [0.69, 1.81]	0.64
	PTT >32.7 vs. ≤32.7 (sec)		1.63 [1.08, 2.46]	0.02		1.41 [0.87, 2.28]	0.167		1.43 [0.87, 2.35]	0.157
	INR, >1.3 vs. ≤1.3		1.79 [1.18, 2.72]	0.006		1.29 [0.34, 4.85]	0.707		1.24 [0.33, 4.62]	0.749
	PT, >14.5 vs. ≤14.5 (sec)		1.67 [1.10, 2.55]	0.016		0.79 [0.22, 2.87]	0.717		0.83 [0.23, 2.99]	0.773
	SOFA, >3.73 vs. ≤3.73		1.92 [1.25, 2.95]	0.003		0.72 [0.39, 1.34]	0.304		0.70 [0.37, 1.30]	0.257
	APSIII, >44 vs. ≤44		2.65 [1.60, 4.40]	<0.001		1.45 [0.74, 2.85]	0.274		1.44 [0.73, 2.81]	0.291
	LODS, >4 vs. ≤4		2.12 [1.36, 3.29]	0.001		1.28 [0.72, 2.26]	0.396		1.33 [0.76, 2.35]	0.32
Abbreviation: HR, Hazard ratio; WBC, white blood cell; Hb, hemoglobin; PLT, platelet; PTT, partial thromboplastin time; PT, prothrombin time; BMI, body mass index; ICU, intensive care unit; LDH, lactate dehydrogenase; INR, International Normalized Ratio.
