# Supplementary material for: Elevated Lactate Dehydrogenase Levels Display a Poor Prognostic Factor for Non-Hodgkin’s Lymphoma in Intensive Care Unit: An Analysis of the MIMIC-III Database Combined With External Validation
Source: Front Oncol. 2021 Oct 28;11:753712. doi: 10.3389/fonc.2021.753712 (PMC8581292; doi:10.3389/fonc.2021.753712)
Supplement: Supplementary file 5 [file Table_2.xlsx]

## Sheet: Table 1
Table S2. Study Participant Characteristics at Enrollment (non-ICU patients)
	Variables		Total (n = 81)		Cohort, median (IQR)			p-value
					LDH < 1107 U/L (n = 40)	LDH ≥ 1107 U/L (n = 41)
	age		71.65 (59.76, 81.68)		74.41 (61.02, 82.78)	65.43 (57.95, 78.74)		0.249
	gender, n (%)							1
	F		42 (52)		21 (52)	21 (51)
	M		39 (48)		19 (48)	20 (49)
	lactate		1.7 (1.2, 2.5)		1.45 (1, 2.12)	1.9 (1.3, 2.7)		0.091
	bicarbonate		23 (19, 26)		22 (19, 26)	23 (19, 24)		0.677
	bilirubin		0.8 (0.5, 1.2)		0.6 (0.4, 0.95)	0.9 (0.5, 1.7)		0.051
	creatinine		1.1 (0.8, 1.6)		0.9 (0.8, 1.6)	1.1 (0.8, 1.5)		0.74
	WBC		10.5 (7.2, 17.7)		9.85 (6.58, 14.8)	12.2 (7.5, 18.9)		0.092
	hemoglobin		9.8 ± 1.69		9.98 ± 1.68	9.61 ± 1.7		0.32
	PLT		125 (69, 182)		136 (72.75, 223.5)	115 (60, 147)		0.192
	PTT		32.4 (26.3, 42.1)		33.55 (25.72, 40.58)	31.7 (26.8, 42.4)		0.66
	INR		1.4 (1.2, 1.8)		1.4 (1.2, 1.8)	1.3 (1.1, 1.8)		0.479
	PT		14.7 (13.5, 18)		14.95 (13.83, 18.3)	14.5 (13.3, 17.3)		0.411
	Disease Stage							< 0.001
	I-II		36 (44)		30 (75)	6 (15)
	III-IV		45 (56)		10 (25)	35 (85)
Abbreviation: IQR, interquartile range; WBC, white blood cell; Hb, hemoglobin; PLT, platelet; PTT, partial thromboplastin time; PT, prothrombin time;ICU, intensive care unit; LDH, lactate dehydrogenase; INR, International Normalized Ratio.
